# Supplementary material for: Left-Side Bias Is Observed in Sequential Matching Paradigm for Face Processing
Source: Front Psychol. 2018 Oct 22;9:2005. doi: 10.3389/fpsyg.2018.02005 (PMC6204458; doi:10.3389/fpsyg.2018.02005)
Supplement: Supplementary file 2 [file Table_2.XLSX]

## Sheet: Identical proportion_Exp1
subject	age	name	sex	OD	OO	LL	RR	OL	LO	OR	RO	Same	Oright-Left	Oright-Right
1	24	ym	female	1	0.97	0.98	1	0.2	0.21	0.32	0.26	0.983333	0.795	0.71
2	20	tjr	female	0.98	0.99	1	0.96	0.11	0.2	0.12	0.07	0.983333	0.845	0.905
3	24	dy	female	0.97	0.94	0.98	0.94	0.66	0.55	0.67	0.61	0.953333	0.395	0.36
4	19	qy	female	0.95	0.95	0.94	0.95	0.17	0.24	0.6	0.48	0.946667	0.795	0.46
5	19	qnx	female	0.98	1	1	0.97	0.26	0.32	0.17	0.16	0.99	0.71	0.835
6	19	sl	male	1	0.95	0.87	0.82	0.5	0.5	0.71	0.72	0.88	0.5	0.285
7	20	cb	male	1	0.88	0.86	0.89	0.43	0.46	0.74	0.53	0.876667	0.555	0.365
8	20	dpp	female	0.92	0.89	0.89	0.92	0.47	0.3	0.45	0.2	0.9	0.615	0.675
9	23	gyz	male	0.97	0.9	0.96	0.97	0.43	0.48	0.4	0.55	0.943333	0.545	0.525
10	23	jj	male	0.97	0.84	0.77	0.86	0.41	0.49	0.46	0.38	0.823333	0.55	0.58
11	22	qyh	male	0.9	0.88	0.85	0.9	0.37	0.63	0.4	0.47	0.876667	0.5	0.565
12	26	jcl	male	0.87	0.9	0.88	0.95	0.4	0.33	0.43	0.43	0.91	0.635	0.57
13	24	ww	male	0.97	0.98	0.97	0.97	0.17	0.07	0.5	0.51	0.973333	0.88	0.495
14	22	cs	male	0.97	0.92	0.93	0.93	0.32	0.3	0.46	0.44	0.926667	0.69	0.55
15	23	ldr	male	1	0.98	1	0.98	0.236364	0.254237	0.327586	0.214286	0.986667	0.7547	0.729064
16	19	wxy	female	0.971429	0.827273	0.981132	0.898148	0.431472	0.464286	0.507538	0.567839	0.902184	0.552121	0.462312
17	28	zxx	male	0.971429	0.87963	0.944444	0.962617	0.333333	0.387755	0.348485	0.417526	0.928897	0.639456	0.616995
18	21	rjj	female	0.985507	0.963636	1	1	0.170103	0.192893	0.19898	0.218274	0.987879	0.818502	0.791373
19	21	jy	male	0.914286	0.872727	0.909091	0.880734	0.292929	0.247475	0.461929	0.477387	0.887517	0.729798	0.530342
20	20	lf	male	0.971429	0.927273	0.954128	0.953704	0.350254	0.338384	0.353846	0.395939	0.945035	0.655681	0.625107
21	18	jh	male	1	0.972727	0.954545	0.945455	0.19898	0.187817	0.281407	0.218274	0.957576	0.806602	0.750159
22	18	zsk	male	0.824561	0.938776	0.918367	0.909091	0.206897	0.118644	0.275862	0.237288	0.922078	0.83723	0.743425
23	20	lj	male	0.966667	0.939394	0.858586	0.909091	0.542373	0.586207	0.779661	0.881356	0.902357	0.43571	0.169492
24	21	sjy	female	0.983333	0.94	0.94898	0.908163	0.566667	0.457627	0.711864	0.660714	0.932381	0.487853	0.313711
25	21	sx	female	0.982759	0.95	0.91	0.94	0.711864	0.576271	0.779661	0.7	0.933333	0.355932	0.260169
26	21	lsn	female	0.933333	0.969388	0.96	0.98	0.290909	0.196429	0.0862069	0.283333	0.969796	0.756331	0.81523
27	18	jzy	female	1	0.97	0.99	0.97	0.224138	0.0847458	0.310345	0.22807	0.976667	0.845558	0.730792
28	19	cyq	female	0.983333	0.8125	0.858586	0.857143	0.491512	0.568966	0.59322	0.433333	0.842743	0.469761	0.486723
29	19	css	female	1	0.91	0.907216	0.88	0.525424	0.610169	0.719298	0.728814	0.899072	0.432203	0.275944
30	23	pqq	female	0.824561	0.918367	0.869565	0.916667	0.214286	0.327586	0.25	0.237288	0.901533	0.729064	0.756356
31	21	dyx	female	0.983333	0.99	0.94898	0.97	0.474576	0.525424	0.766667	0.75	0.96966	0.5	0.241667
32	23	wh	female	0.966667	0.907216	0.885417	0.93	0.396552	0.5	0.362069	0.362069	0.907544	0.551724	0.637931
33	21	cy	female	0.966667	0.99	0.969697	0.98	0.339286	0.396552	0.389831	0.446429	0.979899	0.632081	0.58187
34	23	yww	female	0.915254	0.96	0.979798	0.97	0.118644	0.186441	0.237288	0.254237	0.969933	0.847458	0.754237
35	26	whh	female	1	0.92	0.929293	0.959184	0.440678	0.40678	0.433333	0.491525	0.936159	0.576271	0.537571
36	21	fjq	female	0.983333	0.857143	0.90625	0.897959	0.666667	0.533333	0.535714	0.54386	0.887117	0.4	0.460213
37	21	zjl	female	0.864407	0.989691	0.98	1	0.0666667	0.0166667	0.20339	0.232143	0.989897	0.958333	0.782234
38	20	lj	female	1	0.95	0.877551	0.919192	0.457627	0.55	0.655172	0.666667	0.915581	0.496186	0.33908
39	20	syd	female	0.983333	0.989796	1	0.989691	0.20339	0.12069	0.0892857	0.275862	0.993162	0.83796	0.817426
40	22	bs	female	0.982456	0.99	1	0.99	0.254237	0.122807	0.166667	0.118644	0.993333	0.811478	0.857345

## Sheet: RT_Exp1
Data Sheet 1. Data files of Experiment 1 and Experiment 2. Sheet “Identical proportion_Exp1” is the data of identical proportion for each matching type in Experiment 1. Sheet “RT_Exp1” is the data of response time for each matching type in Experiment 1. Sheet “d and ß_Exp1” is the data of sensitivity index (d’) and likelihood ratio (β) for each kind of faces in Experiment 1. Sheet “Identical prop…
subject	age	name	sex	OD-DRT	OO-SRT	LL-SRT	RR-SRT	OL-SRT	LO-SRT	OR-SRT	RO-SRT	Same	Original-Left	Original-Right
1	24	ym	female	590.3	486.083	466.186	461.35	501.458	531.674	513.816	512.833	471.206	516.566	513.325
2	20	tjr	female	610.552	503.646	509.687	506.368	575.979	526.511	625.057	543.963	506.567	551.245	584.51
3	24	dy	female	476.914	503.559	480.122	471.149	484.857	470.423	518.65	507.318	484.944	477.64	512.984
4	19	qy	female	531.702	520.426	501.5	495.394	520.98	521.545	548.417	587.7	505.773	521.263	568.058
5	19	qnx	female	601.069	524.081	507.606	516.305	549.907	540.65	553.375	579.98	515.997	545.278	566.677
6	19	sl	male	561.833	661.628	637.5	619.364	689.393	731.333	839.824	863.5	639.497	710.363	851.662
7	20	cb	male	611.458	660.864	636.741	617	701.235	696.419	669.333	653.643	638.202	698.827	661.488
8	20	dpp	female	579.709	547.64	509.448	528.67	487.516	557.548	566.125	575.532	528.586	522.532	570.828
9	23	gyz	male	492.724	451.056	470.137	431.968	472.906	471.258	480.618	459.111	451.054	472.082	469.864
10	23	jj	male	747.155	905.554	849.474	824.081	954.514	912.621	965.273	927.703	859.703	933.567	946.488
11	22	qyh	male	523.87	506.023	512.306	506.851	532.816	522.318	509.472	519.613	508.393	527.567	514.543
12	26	jcl	male	503.442	425.227	413.571	379.489	393.235	434.919	408.182	432.094	406.096	414.077	420.138
13	24	ww	male	569.121	518.557	544.32	513.146	533.918	533.167	594.533	587.607	525.341	533.543	591.07
14	22	cs	male	615.034	632.667	608.312	638.065	639.05	662.643	645	670.879	626.348	650.846	657.939
15	23	ldr	male	543.203	527.296	532.919	530.694	580.5	600.205	565.59	608.909	530.303	590.352	587.249
16	19	wxy	female	458.441	447.901	418.087	412.505	429.018	438.248	439.49	450.314	426.164	433.633	444.902
17	28	zxx	male	631.913	629.828	593.767	610.019	725.527	748.58	722.102	770.043	611.205	737.054	746.073
18	21	rjj	female	576.382	513.349	492.5	491.349	513.683	528.755	530.911	517.812	499.066	521.219	524.361
19	21	jy	female	632.219	613.094	595.54	606.271	612.636	619.819	627.604	619.846	604.968	616.227	623.725
20	20	lf	male	478.544	460.02	596.2	453.65	451.969	443.595	466.056	443.202	503.29	447.782	454.629
21	18	jh	male	544.914	480.243	603.892	481.99	534.344	522.688	520.273	534.396	522.042	528.516	527.334
22	18	zsk	male	678.447	500.37	487.544	509.422	511.826	501.327	494.452	528.756	499.112	506.577	511.604
23	20	lj	male	597.034	640.43	639.071	645.833	687.519	678	686.923	770.143	641.778	682.759	728.533
24	21	sjy	female	588.695	586.457	554.968	538.607	642.538	612.375	568.059	637.158	560.011	627.457	602.608
25	21	sx	female	484.246	461.789	444.538	435.915	458.235	397.36	445.615	457.444	447.414	427.798	451.53
26	21	lsn	female	758.071	612.747	604.958	598.837	698.359	726.622	715.245	714.14	605.514	712.491	714.692
27	18	jzy	female	654.19	558.577	553.657	559.918	613.067	598.611	647.125	634.591	557.384	605.839	640.858
28	19	cyq	female	634.424	665.91	667.024	685.631	725.133	705.36	678.167	741.5	672.855	715.247	709.833
29	19	css	female	687.883	755.736	745.523	713.136	767.179	854.261	837.125	822.5	738.132	810.72	829.812
30	23	pqq	female	608.277	495.111	513.9	483.057	530.341	507.897	477.095	454.044	497.356	519.119	465.57
31	21	dyx	female	472.39	457.303	454.226	443.258	494.484	483.143	472.429	510.067	451.596	488.813	491.248
32	23	wh	female	688.552	637.352	637.718	645.215	662.657	696.172	681.892	695.973	640.095	679.415	688.932
33	21	cy	female	622.121	495.545	469.271	501.918	567.27	534.629	543.5	594.871	488.912	550.949	569.185
34	23	yww	female	543.3	558.895	557.523	538.978	597.844	495.667	597.55	485.1	551.799	546.755	541.325
35	26	whh	female	549.831	434.082	450.535	428.062	490.532	528.235	445.804	501.929	437.56	509.384	473.866
36	21	fjq	female	528.889	442.667	440.134	429.691	469.942	489.25	493.644	502.636	437.497	479.596	498.14
37	21	zjl	female	761.593	728.065	695.022	709.84	779.242	799.371	776.029	795.8	710.976	789.307	785.915
38	20	lj	female	613.729	689.19	664.69	633.943	773.6	822.964	835.615	790.462	662.608	798.282	813.038
39	20	syd	female	548.863	418.792	400.796	396.88	404.143	414.288	422.809	428.558	405.489	409.215	425.683
40	22	bs	female	559.75	433.606	434.19	433.343	509.773	499.04	542.06	490.365	433.713	504.406	516.213

## Sheet: d and ß_Exp1
subject	age	name	sex	d_Original	d_left	d_Right	ß_Original	ß_left	ß_right
1	24	ym	female	4.207	1.212	1.773	2.55056	0.172795	0.077979
2	20	tjr	female	4.106	1.29	0.41	1	0.114445	0.530462
3	24	dy	female	3.436	2.306	1.913	1.75037	0.125259	0.318546
4	19	qy	female	3.395	0.714	1.745	0.835271	0.425562	0.25995
5	19	qnx	female	4.379	1.773	0.887	0.551653	0.077979	0.279786
6	19	sl	male	3.971	1.126	1.468	3.86517	0.530459	0.766647
7	20	cb	male	3.501	0.93	1.557	7.49438	0.564512	0.498014
8	20	dpp	female	2.631	0.921	0.929	1.26496	0.49396	0.415711
9	23	gyz	male	3.162	1.05	1.131	2.57856	0.217787	0.171192
10	23	jj	male	2.875	0.613	0.879	3.57416	0.767559	0.569711
11	22	qyh	male	2.456	1.036	1.105	1.13952	0.584858	0.447047
12	26	jcl	male	2.407	0.817	1.469	0.829868	0.534741	0.262729
13	24	ww	male	3.934	0.706	1.881	0.71072	0.34033	0.170719
14	22	cs	male	3.286	0.981	1.351	2.18355	0.380561	0.339313
15	23	ldr	male	4.379	1.652	1.441	1.81273	0.0839887	0.146312
16	19	wxy	female	2.835	1.928	1.381	3.71806	0.122284	0.442317
17	28	zxx	male	3.056	1.197	1.445	2.93833	0.318546	0.226366
18	21	rjj	female	4.076	1.411	1.52	3.22846	0.101714	0.0926119
19	21	jy	male	2.466	0.728	0.425	1.30215	0.491233	0.503017
20	20	lf	male	3.357	1.233	1.314	1.9721	0.281583	0.273233
21	18	jh	male	4.207	0.768	0.971	2.55056	0.38011	0.32463
22	18	zsk	male	2.47	0.411	0.697	0.454095	0.610929	0.50077
23	20	lj	male	3.436	1.23	2.294	1.75037	0.564512	0.641785
24	21	sjy	female	3.608	1.67	1.835	2.46281	0.258776	0.46047
25	21	sx	female	3.698	1.698	2.198	2.13223	0.43426	0.367334
26	21	lsn	female	3.357	1.044	1.138	0.507074	0.27717	0.184381
27	18	jzy	female	4.207	1.29	1.269	2.55056	0.114445	0.205865
28	19	cyq	female	2.93	1.155	1.105	5.6095	0.559829	0.558425
29	19	css	female	3.666	1.516	1.757	6.08614	0.413697	0.594121
30	23	pqq	female	2.32	0.514	0.699	0.566476	0.639661	0.478135
31	21	dyx	female	4.379	1.645	2.587	0.551653	0.258711	0.218971
32	23	wh	female	3.221	1.101	1.118	2.3862	0.47524	0.358899
33	21	cy	female	4.207	1.55	1.852	0.39207	0.180302	0.123817
34	23	yww	female	3.155	1.017	1.207	0.579691	0.207458	0.214218
35	26	whh	female	3.731	1.275	1.65	5.56929	0.343566	0.217128
36	21	fjq	female	3.133	1.593	1.371	4.60124	0.420549	0.442317
37	21	zjl	female	3.406	0.303	1.554	0.119892	0.561485	0.0901418
38	20	lj	female	3.971	1.175	1.817	3.86517	0.501629	0.40573
39	20	syd	female	4.379	1.332	1.411	0.551653	0.109696	0.101714
40	22	bs	female	4.379	1.449	1.246	0.551653	0.0983425	0.119892

## Sheet: Identical proportion_Exp2
subject	Name	Age	Sex	OD	OO	LL	RR	OL	LO	OR	RO	same	Original-Left	Original-Right
1	lzy	23	male	0.754386	0.747475	0.836735	0.818182	0.316667	0.293103	0.431034	0.5	0.800797	0.695115	0.534483
2	wm	23	male	0.719298	0.978947	0.989247	1	0.272727	0.103448	0.196429	0.0862069	0.989398	0.811912	0.858682
3	wzf	27	male	0.983333	0.84	0.707071	0.814433	0.683333	0.583333	0.644068	0.533333	0.787168	0.366667	0.411299
4	tyr	21	female	0.916667	0.989583	1	0.929293	0.137931	0.0338983	0.25	0.172414	0.972959	0.914085	0.788793
5	wdq	21	female	0.916667	0.956522	0.968421	0.968085	0.288136	0.293103	0.258621	0.241379	0.964343	0.70938	0.75
6	ly	18	female	0.827586	0.762887	0.835052	0.868687	0.474576	0.40678	0.45614	0.551724	0.822208	0.559322	0.496068
7	zj	20	female	0.966667	0.734694	0.814433	0.802083	0.610169	0.683333	0.644068	0.79661	0.783737	0.353249	0.279661
8	wlk	22	male	0.983333	0.816327	0.846939	0.785714	0.677966	0.633333	0.706897	0.716667	0.816327	0.34435	0.288218
9	fyj	26	male	1	0.878788	0.85	0.848485	0.40678	0.322034	0.396552	0.416667	0.859091	0.635593	0.593391
10	ly	26	male	0.95	0.959184	0.777778	0.828283	0.366667	0.283333	0.35	0.254237	0.855081	0.675	0.697881
11	wcn	21	female	1	0.836735	0.98	0.929293	0.508475	0.534483	0.616667	0.516667	0.915343	0.478521	0.433333
12	lxx	20	female	0.933333	0.95	0.939394	0.92	0.233333	0.316667	0.362069	0.372881	0.936465	0.725	0.632525
13	shm	20	female	1	0.816327	0.826531	0.928571	0.533333	0.566667	0.758621	0.559322	0.857143	0.45	0.341029
14	yx	20	female	0.983333	0.919192	0.929293	0.93	0.267857	0.210526	0.5	0.54386	0.926162	0.760808	0.47807
15	lbf	22	male	0.932203	0.938776	0.979592	0.98	0.245614	0.355932	0.508475	0.483333	0.966122	0.699227	0.504096
16	wy	18	female	0.983333	0.81	0.787879	0.8	0.566667	0.440678	0.683333	0.7	0.799293	0.496328	0.308333
17	smh	18	female	0.983333	0.848485	0.875	0.888889	0.3	0.283333	0.423729	0.45	0.870791	0.708333	0.563136
18	wt	21	male	0.966667	0.787879	0.89899	0.939394	0.448276	0.431034	0.677966	0.54386	0.875421	0.560345	0.389087
19	wxq	19	female	1	0.979167	0.969388	0.878788	0.355932	0.466667	0.576271	0.542373	0.942447	0.588701	0.440678
20	zwq	20	female	0.949153	0.958763	0.9375	0.948454	0.293103	0.237288	0.20339	0.189655	0.948239	0.734804	0.803477
21	cch	19	male	0.912281	0.82	0.895833	0.876289	0.372881	0.280702	0.372881	0.431034	0.864041	0.673208	0.598042
22	wy	19	female	0.983333	0.979798	1	0.96	0.315789	0.220339	0.241379	0.263158	0.979933	0.731936	0.747731
23	lsq	21	female	0.983333	0.94898	0.959184	0.989796	0.322034	0.293103	0.263158	0.339286	0.965986	0.692431	0.698778
24	jyl	20	female	0.711864	0.9375	0.947917	0.957895	0.118644	0.135593	0.224138	0.241379	0.94777	0.872881	0.767241
25	xll	23	female	0.966667	0.757576	0.81	0.742268	0.5	0.55	0.525424	0.583333	0.769948	0.475	0.445621
26	lzy	19	female	0.810345	0.946237	0.957895	0.956989	0.178571	0.152542	0.237288	0.192982	0.953707	0.834443	0.784865
27	lym	19	female	0.966667	0.98	0.92	0.959184	0.474576	0.448276	0.355932	0.316667	0.953061	0.538574	0.663701
28	hq	21	female	0.95	0.747475	0.757576	0.78	0.75	0.783333	0.683333	0.883333	0.761684	0.233333	0.216667
29	dyj	23	female	0.983333	0.959184	0.96	0.92	0.25	0.3	0.366667	0.258621	0.946395	0.725	0.687356
30	cf	19	female	0.933333	0.8	0.93	0.9	0.35	0.433333	0.5	0.45	0.876667	0.608333	0.525
31	cmr	19	female	0.79661	0.919192	0.896907	0.917526	0.118644	0.254237	0.20339	0.254237	0.911208	0.813559	0.771186
32	yjl	18	female	0.762712	0.943182	0.96875	0.956522	0.118644	0.145455	0.258621	0.152542	0.956151	0.867951	0.794418
33	yx	18	female	0.966667	0.919192	0.92	0.96	0.711864	0.711864	0.517241	0.525424	0.933064	0.288136	0.478667
34	lym	18	female	0.916667	0.94898	0.94898	0.96	0.389831	0.305085	0.3	0.233333	0.952653	0.652542	0.733333
35	ysx	19	female	0.913793	0.989362	0.959596	0.989583	0.310345	0.241379	0.310345	0.305085	0.979514	0.724138	0.692285
36	wyn	19	female	0.983051	0.938144	0.948454	0.94898	0.233333	0.220339	0.293103	0.258621	0.945193	0.773164	0.724138
37	cm	21	male	0.95	0.989796	0.989583	1	0.0892857	0.0338983	0.22807	0.160714	0.993126	0.938408	0.805608
38	cqd	21	male	1	0.93	0.908163	0.95	0.383333	0.433333	0.6	0.516667	0.929388	0.591667	0.441667
39	wh	21	male	0.929825	0.929293	0.928571	0.919192	0.206897	0.206897	0.15	0.220339	0.925685	0.793103	0.814831
40	lc	27	male	0.966667	0.727273	0.8	0.77	0.783333	0.711864	0.6	0.6	0.765758	0.252401	0.4

## Sheet: RT_Exp2
subject	Name	Age	Sex	OD-DRT	OO_SRT	LL_SRT	RR_SRT	OL_SRT	LO_SRT	OR_SRT	RO_SRT	Same	Original-Left	Original-Right
1	lzy	23	male	484.904	459.741	438.05	470.092	441.501	471.095	471.261	450.8	455.961	456.298	461.031
2	wm	23	male	564.931	394.124	384.79	360.564	380.5	432.123	429.018	431.257	379.826	406.311	430.137
3	wzf	27	male	505.211	506.839	521.129	507.724	515.261	490.2	443.556	529.126	511.897	502.731	486.341
4	tyr	21	female	631.428	439.151	443.386	438.515	451.42	471.672	511.19	517.799	440.351	461.546	514.495
5	wdq	21	female	502.313	405.806	427.319	397.976	413.375	429.632	398.06	406.379	410.367	421.504	402.219
6	ly	18	female	533.812	497.07	491.58	479.986	481.304	471.456	486.887	446.462	489.545	476.38	466.675
7	zj	20	female	424.595	441.188	448.453	450.514	446.196	493.956	414.179	437.25	446.718	470.076	425.714
8	wlk	22	male	616.639	730.975	706.135	686.462	644.898	692.817	800.545	738.015	707.857	668.857	769.28
9	fyj	26	male	638.177	623.848	605.9	577.303	671.357	654.731	677.623	665.638	602.35	663.044	671.63
10	ly	26	male	611.749	567.208	578.706	530.231	563.525	589.263	616.464	583.504	558.715	576.394	599.984
11	wcn	21	female	582.73	625.427	552.951	553.339	605.99	572.944	679.477	535.202	577.239	589.467	607.34
12	lxx	20	female	565.991	533.837	540.544	561.124	584.64	611.428	621.604	595.291	545.168	598.034	608.448
13	shm	20	female	593.916	717.86	759.081	709.075	781.302	741.619	753.812	737.839	728.672	761.46	745.826
14	yx	20	female	626.135	556.987	555.849	543.057	631.932	695.179	658.823	669.192	551.964	663.555	664.008
15	lbf	22	male	583.04	541.565	505.187	515.257	541.632	533.207	567.517	599.842	520.67	537.42	583.679
16	wy	18	female	664.086	761.558	719.321	683.638	783.935	670.795	717.667	705.65	721.505	727.365	711.658
17	smh	18	female	528.164	534.345	499.949	497.263	543.823	505.568	597.742	573.404	510.519	524.695	585.573
18	wt	21	male	512.61	476.061	419.797	453.111	471.676	410.417	505.7	449.446	449.657	441.047	477.573
19	wxq	19	female	557.189	548.468	542.312	531.535	575.132	603.098	621.479	607.833	540.772	589.115	614.656
20	zwq	20	female	563.536	482.005	452.27	443.869	529.215	520.074	489.99	482.224	459.381	524.645	486.107
21	cch	19	male	581.318	506.314	523.586	502.445	538.678	522.214	567.522	532.325	510.782	530.446	549.924
22	wy	19	female	551.236	461.482	461.729	448.875	501.4	509.239	498.629	523.658	457.362	505.319	511.144
23	lsq	21	female	532.217	510.077	526.099	496.865	551.281	507.904	597.806	492.13	511.013	529.593	544.968
24	jyl	20	female	542.884	441.271	432.719	448.015	430.837	453.815	438.408	425.517	440.668	442.326	431.962
25	xll	23	female	611.56	672.423	640.657	655.923	601.764	651.247	615.643	615.198	656.334	626.506	615.42
26	lzy	19	female	587.421	439.338	421.053	427.924	493.464	437.67	537.369	470.907	429.438	465.567	504.138
27	lym	19	female	580.983	607.436	566.098	556.053	591.925	575.565	637.895	571.521	576.529	583.745	604.708
28	hq	21	female	755.329	804.865	757.16	758.122	850.589	844.107	937.814	802.708	773.382	847.348	870.261
29	dyj	23	female	501.373	420.375	399.817	419.61	421.899	423.912	426.826	380.665	413.267	422.905	403.745
30	cf	19	female	547.879	560.567	536.111	540.004	546.083	564.559	545.924	582.346	545.561	555.321	564.135
31	cmr	19	female	607.601	482.947	459.749	471.153	491.237	524.727	466.985	485.342	471.283	507.982	476.163
32	yjl	18	female	514.963	412.744	403.807	377.943	368.774	395.892	417.045	385.608	398.165	382.333	401.327
33	yx	18	female	446.545	465.831	461.738	446.968	485.979	483.264	500.824	449.849	458.179	484.621	475.336
34	lym	18	female	612.878	556.515	497.799	506.88	516.421	530.592	544.177	529.365	520.398	523.506	536.771
35	ysx	19	female	740.189	628.061	649.793	663.59	618.617	760.568	723.069	719.019	647.148	689.592	721.044
36	wyn	19	female	683.276	593.224	631.174	605.659	749.643	691.85	761.246	712.531	610.019	720.746	736.889
37	cm	21	male	486.517	363.072	358.098	369.008	357.861	361.712	378.723	377.271	363.393	359.787	377.997
38	cqd	21	male	745.534	779.809	729.009	725.197	806.263	701.676	843.622	763.64	744.671	753.97	803.631
39	wh	21	male	919.017	786.794	792.374	781.558	853.219	867.671	897.97	902.826	786.909	860.445	900.398
40	lc	27	male	474.448	507.055	508.462	475.833	570.06	439.121	518.895	539.531	497.117	504.59	529.213

## Sheet: d and ß_Exp2
subject	Name	Age	Sex	d_Original	d_Left	d_Right	β_Original	β_Left	β_Right
1	lzy	23	male	1.348	0.47	0.84	1	0.699827	0.659879
2	wm	23	male	2.635	1.449	1.246	0.143705	0.0983425	0.119892
3	wzf	27	male	3.047	0.884	1.104	5.02893	0.90654	0.698302
4	tyr	21	female	3.731	0.986	0.67	0.179556	0.164308	0.465834
5	wdq	21	female	3.155	1.328	1.207	0.579691	0.19889	0.214218
6	ly	18	female	1.66	0.844	1.126	1.22828	0.616984	0.530459
7	zj	20	female	2.493	1.262	1.423	4.85756	0.732794	0.831651
8	wlk	22	male	2.968	1.448	1.359	5.42355	0.636562	0.841998
9	fyj	26	male	3.501	0.678	0.809	7.49438	0.623463	0.600051
10	ly	26	male	3.395	0.305	0.43	0.835271	0.828068	0.728005
11	wcn	21	female	3.32	2.103	1.652	9.1161	0.121486	0.341904
12	lxx	20	female	3.121	0.943	1.074	0.768429	0.360339	0.393699
13	shm	20	female	3.241	1.079	1.888	9.83146	0.639717	0.366439
14	yx	20	female	3.458	0.77	1.526	3.07231	0.431833	0.337098
15	lbf	22	male	3.031	1.529	2.053	0.887565	0.13916	0.121334
16	wy	18	female	2.93	0.806	1.336	5.6095	0.722738	0.793709
17	smh	18	female	3.089	0.622	1.076	4.82025	0.584404	0.476806
18	wt	21	male	2.687	1.121	1.834	4.23348	0.44512	0.310578
19	wxq	19	female	4.379	1.654	1.325	1.81273	0.175154	0.507224
20	zwq	20	female	3.395	0.943	0.804	0.835271	0.360339	0.36844
21	cch	19	male	2.255	0.832	0.922	1.61538	0.484681	0.517857
22	wy	19	female	4.106	1.714	1.076	1	0.0807134	0.271154
23	lsq	21	female	3.698	1.255	1.802	2.13223	0.244262	0.0767683
24	jyl	20	female	2.108	0.519	1.012	0.348131	0.487713	0.283739
25	xll	23	female	2.587	0.927	0.768	4.56681	0.681476	0.819859
26	lzy	19	female	2.522	0.796	0.978	0.38011	0.340442	0.29102
27	lym	19	female	3.934	1.305	1.338	0.71072	0.374559	0.235198
28	hq	21	female	2.319	1.444	1.544	3.08043	1.0237	1
29	dyj	23	female	3.803	1.138	0.91	1.78099	0.26058	0.421366
30	cf	19	female	2.317	1.197	1.196	2.08563	0.349922	0.441428
31	cmr	19	female	2.246	0.394	0.667	0.530882	0.646777	0.489467
32	yjl	18	female	2.261	0.755	0.944	0.38328	0.321834	0.298994
33	yx	18	female	3.286	1.958	1.8	2.18355	0.434287	0.216365
34	lym	18	female	3.05	1.26	1.138	0.694015	0.278543	0.26058
35	ysx	19	female	3.666	1.168	1.831	0.164308	0.255938	0.0756588
36	wyn	19	female	3.608	0.907	1.063	2.46281	0.339697	0.306413
37	cm	21	male	3.971	0.771	1.449	0.258721	0.223993	0.0983425
38	cqd	21	male	3.802	1.113	1.795	5.02996	0.417953	0.261597
39	wh	21	male	2.952	0.67	0.528	1	0.465834	0.547698
40	lc	27	male	2.493	1.515	0.991	4.85756	0.881095	0.786232
